# Supplementary material for: Boosting the Electrocatalytic Oxygen Reduction Activity of MnN4-Doped Graphene by Axial Halogen Ligand Modification
Source: Molecules. 2024 Jul 26;29(15):3517. doi: 10.3390/molecules29153517 (PMC11314252; doi:10.3390/molecules29153517)
Supplement: Supplementary file 1 [file molecules-29-03517-s001.zip]

Archive with 1 entries (1 files):
- molecules-3115038-supplementary.pdf
